# Supplementary material for: Standard Deviation Effect of Average Structure Descriptor on Grain Boundary Energy Prediction
Source: Materials (Basel). 2023 Jan 31;16(3):1197. doi: 10.3390/ma16031197 (PMC9919491; doi:10.3390/ma16031197)
Supplement: Supplementary file 1 [file materials-16-01197-s001.zip]

Archive with 1 entries (1 files):
- materials-2113970-supplementary.pdf
